# Supplementary material for: Effects of Particle Shape and Surface Structure on the Adsorption Properties of Polystyrene Microplastics
Source: Polymers (Basel). 2024 Nov 13;16(22):3159. doi: 10.3390/polym16223159 (PMC11598476; doi:10.3390/polym16223159)
Supplement: Supplementary file 1 [file polymers-16-03159-s001.zip]

Archive with 1 entries (1 files):
- polymers-3274561-supplementary.pdf
